# Supplementary material for: Monitoring adherence to pharmacological therapy and follow-up examinations among patients with type 2 diabetes in community pharmacies. Results from an experience in Italy
Source: PLoS One. 2021 Sep 7;16(9):e0256478. doi: 10.1371/journal.pone.0256478 (PMC8423241; doi:10.1371/journal.pone.0256478)
Supplement: S4 File — (XLSX) [file pone.0256478.s004.xlsx]

## Sheet: Data
SEX	STUDY AREA	EDUCATIONAL LEVEL	HBA1C	CHOLESTEROL	ALBUMINURIA	FUNDUS EYE	DURATION OF DIABETES	AGE	HBA1C INDEX ADHERENCE	GCI INDEX ADHERENCE	INSULIN ADHERENCE INDEX	ORAL THERAPY ADHERENCE INDEX	LIVING ALONE	SOCIAL NETWORK	COMORBIDITIES	INSULIN ADHERENCE INDEX FOLLOW UP	ORAL THERAPY ADHERENCE INDEX FOLLOW UP	BACK TO FOLLOW UP
M	BR	3	2	2	2	1	15	63	1	1	1	1	2	1	yes
F	BT	1	2	2	2	1	1	51	1	1	1	1	2	1	yes
F	PG	1	2	2	2	2	10	81	1	1	1	1	2	1	yes
M	PG	4	1	2	2	2	0	65	0	0	1	1	2	1	yes	1	1	yes
F	BT	1	2	2	2	1	20	75	1	1	1	1	2	1	yes
M	PG	2	2	2	2	2	3	67	1	1	1	1	2	1	yes
F	BR	1	2	2	2	2	6	68	1	1	1	1	2	1	yes
M	PG	3	2	2	2	2	10	64	1	1	1	1	1	1	yes
M	BT	1	2	2	2	2	12	73	1	1	1	1	1	1	yes
M	TR	1	1	2	1	2	0	76	0	0	1	1	2	1	yes	1	1	yes
F	PG	2	1	2	1	2	0	48	0	0	1	1	2	1	yes	1	1	yes
F	PG	1	2	2	2	2	11	85	1	1	1	1	2	1	yes
M	PG	1	2	2	2	2	3	73	1	1	1	1	2	1	yes
M	BT	4	2	2	2	2	8	82	1	1	1	1	2	1	no
F	BR	4	1	1	1	2	4	61	0	0	1	0	2	1	yes
F	PG	4	2	2	2	2	3	69	1	1	1	1	2	1	yes
M	PG	2	1	3	1	1	10	90	0	0	1	1	2	1	yes
M	BT	1	3	2	3	3	10	79	0	0	1	1	2	1	no
M	PG	4	2	2	2	1	0	57	1	1	1	1	2	1	yes	1	1	yes
M	PG	4	2	2	2	2	0	73	1	1	1	1	2	1	no
F	BR	1	1	1	1	1	24	49	0	0	1	0	2	1	yes
F	BR	3	2	2	2	2	0	55	1	1	1	1	2	1	no	1	1	yes
F	BR	1	2	2	2	2	10	61	1	1	1	1	2	0	yes
F	BR	2	2	2	2	1	0	43	1	1	1	1	2	1	no	1	1	yes
M	BT	1	1	1	1	1	0	75	0	0	1	0	2	1	yes	1	0	yes
M	PG	1	1	2	1	2	0	78	0	0	1	1	2	1	yes	1	1	yes
F	PG	1	2	2	2	2	10	76	1	1	1	1	2	1	yes
M	PG	2	2	2	2	2	0	69	1	1	1	1	2	1	yes	1	1	yes
M	TR	1	2	2	2	3	0	87	1	1	1	1	2	1	yes	1	1	yes
M	BT	1	1	1	1	1	6	68	0	0	1	1	2	1	yes
M	BT	1	2	2	2	2	4	88	1	1	1	0	1	1	yes
F	BT	5	2	2	2	2	5	53	1	1	1	1	2	1	no
M	PG	2	2	2	1	1	1	69	1	0	1	0	2	1	yes
F	PG	2	2	2	2	2	15	64	1	1	1	1	2	1	yes
F	BR	1	2	2	2	2	0	59	1	1	1	1	2	1	yes	1	1	yes
M	PG	4	2	2	2	2	20	68	1	1	0	1	1	1	yes
F	PG	1	2	2	2	2	26	71	1	1	1	1	2	1	yes
F	PG	2	1	2	1	2	0	73	0	0	1	1	2	1	yes	1	1	yes
M	BR	4	1	2	2	2	0	65	0	0	1	0	2	1	yes
F	TR	1	2	2	2	1	0	85	1	1	1	1	2	1	yes	1	1	yes
M	PG	3	2	2	2	1	0	64	1	1	1	1	2	1	yes	1	1	yes
M	PG	4	2	2	2	2	16	63	1	1	1	1	2	1	yes
M	PG	4	2	2	2	2	2	64	1	1	1	1	2	1	no
M	PG	2	2	2	2	1	3	85	1	1	1	1	2	1	yes
F	TR	2	3	2	2	2	2	64	0	0	1	1	2	1	yes
F	PG	1	2	2	2	3	8	78	1	1	1	1	2	1	yes
F	PG	2	2	2	2	2	11	61	1	1	1	1	2	1	yes
M	PG	4	2	2	2	2	0	65	1	1	1	1	2	1	yes	1	1	yes
M	BT	5	2	2	2	2	10	74	1	1	1	1	2	1	yes
F	TR	1	2	2	2	2	0	70	1	1	1	1	2	1	no	1	1	yes
M	BT	2	3	3	1	1	0	82	0	0	1	1	2	1	no	1	1	yes
M	BT	1	2	2	2	2	3	46	1	1	1	0	2	1	no
M	TR	5	2	2	2	1	0	69	1	1	0	0	2	1	yes	1	1	yes
M	BT	5	2	2	2	2	15	79	1	1	1	1	2	1	yes
M	BT	2	1	2	2	2	7	36	0	0	1	1	2	1	yes
M	BT	5	2	2	2	2	0	68	1	1	1	1	2	1	yes	1	1	yes
M	BT	1	3	3	3	1	9	65	0	0	1	1	1	1	yes
M	PG	3	2	2	2	2	17	57	1	1	1	1	2	1	yes
M	PG	2	2	2	2	2	5	73	1	1	1	1	2	1	yes
M	PG	2	2	2	2	2	15	70	1	1	1	1	2	1	yes
F	PG	2	2	2	1	2	2	72	1	1	1	1	2	1	yes
F	BT	1	2	2	2	2	10	72	1	1	1	1	2	1	yes
F	TR	1	1	1	1	2	0	76	0	0	1	1	2	1	yes	1	1	yes
M	PG	2	2	2	2	2	12	51	1	1	1	1	2	1	yes
M	TR	1	1	2	2	2	0	68	0	0	1	1	2	1	yes	1	1	yes
M	TR	2	2	2	1	2	0	70	1	1	1	1	2	1	yes	1	1	yes
F	PG	2	2	2	2	2	0	81	1	1	1	1	2	1	yes	1	1	yes
M	PG	1	2	2	2	2	44	73	1	1	1	1	2	1	yes
M	PG	4	2	2	2	1	3	63	1	1	1	1	2	1	yes
M	PG	1	1	2	1	2	1	88	0	0	1	1	2	1	yes
M	BT	1	2	2	2	1	10	60	1	1	1	1	1	1	yes
M	PG	2	2	2	2	2	0	64	1	1	1	1	2	1	yes	1	1	yes
F	BT	1	2	2	2	2	10	78	1	1	1	1	2	1	yes
F	PG	2	2	2	2	2	0	60	1	1	1	1	1	1	yes	1	1	yes
M	BT	2	2	2	1	1	2	51	1	0	1	0	2	1	yes
M	PG	4	2	2	2	2	0	53	1	1	1	1	2	1	no	1	1	yes
M	PG	3	2	2	2	2	8	62	1	1	1	1	2	1	no
M	PG	1	2	2	2	2	18	79	1	1	1	1	2	1	yes
F	PG	2	1	2	2	2	7	60	0	0	1	1	2	1	yes
F	PG	1	2	1	2	2	21	69	1	1	1	1	2	1	yes
M	BT	1	1	1	1	1	6	66	0	0	0	1	2	1	yes
M	PG	4	2	2	2	2	30	66	1	1	1	1	2	1	yes
M	BR	2	3	2	2	2	15	75	0	0	1	1	2	1	no
M	PG	1	2	2	2	2	32	77	1	1	1	1	2	1	yes
M	BR	1	2	2	2	1	0	71	1	1	1	1	2	1	yes	1	1	yes
M	BT	4	1	2	1	1	6	69	0	0	1	1	2	1	yes
M	BR	1	2	2	2	2	3	70	1	1	1	0	2	1	yes
M	BT	2	1	2	3	2	5	66	0	0	1	1	2	1	yes
M	BT	1	2	2	2	1	5	53	1	1	1	1	2	1	no
F	PG	4	2	2	2	2	20	68	1	1	1	1	2	1	yes
M	PG	5	2	2	2	1	5	70	1	1	1	1	2	1	yes
M	BT	4	2	2	2	2	9	88	1	1	1	1	2	1	yes
M	PG	2	2	2	2	2	20	73	1	1	1	1	1	1	yes
F	BR	1	2	2	2	2	0	35	1	1	1	1	2	1	yes	1	1	yes
M	BT	1	2	1	2	1	10	81	1	0	1	1	2	0	yes
M	BR	2	1	1	1	2	9	64	0	0	1	1	2	1	yes
M	BR	4	2	2	2	2	7	68	1	1	1	1	2	1	yes
F	BR	3	2	2	2	2	10	66	1	1	1	1	2	0	yes
F	BT	1	3	2	3	2	17	76	0	0	1	1	2	1	yes
M	BT	1	2	2	2	2	26	73	1	1	1	1	2	1	yes
F	BT	1	1	2	3	2	0	64	0	0	1	1	2	1	yes	1	1	yes
M	BT	4	1	2	1	2	11	74	0	0	1	1	2	1	yes
M	BR	1	3	1	3	2	15	77	0	0	0	0	1	1	yes
F	BR	1	2	2	2	2	40	83	1	1	1	1	2	1	yes
M	TR	2	3	2	2	2	2	72	0	0	1	1	2	1	no
M	PG	1	2	2	3	1	0	81	1	0	1	1	2	1	no	1	1	yes
M	PG	5	2	2	2	2	13	74	1	1	1	1	2	1	yes
F	BR	2	2	2	2	2	17	48	1	1	1	1	2	0	yes
M	PG	4	1	2	2	2	2	78	0	0	1	1	2	1	yes
M	BT	4	2	2	2	2	5	72	1	1	1	1	2	1	yes
M	PG	4	2	2	2	2	13	65	1	1	1	1	2	1	yes
M	PG	2	1	2	2	2	17	54	0	0	1	1	2	1	no
F	PG	2	2	2	2	2	0	79	1	1	1	1	2	1	no	1	1	yes
F	BT	1	2	2	1	1	0	84	1	0	1	1	2	1	yes	1	1	yes
M	BT	2	1	1	1	1	7	67	0	0	1	1	2	1	yes
F	PG	1	2	2	2	2	10	73	1	1	1	1	2	1	yes
M	BT	2	2	2	2	1	2	78	1	1	1	1	2	0	no
M	PG	1	2	1	1	1	2	64	1	0	1	0	1	1	no
F	PG	1	2	2	2	2	7	70	1	1	1	1	2	1	yes
F	BT	1	2	2	2	2	20	68	1	1	1	1	2	1	yes
M	PG	1	2	2	2	2	0	74	1	1	1	1	2	0	yes	1	1	yes
F	BR	1	2	2	2	2	0	71	1	1	1	1	2	1	yes	1	1	yes
M	BR	2	2	2	2	3	1	73	1	1	1	1	2	1	no
M	TR	1	1	3	3	2	0	84	0	0	1	1	2	1	yes	1	1	yes
M	TR	1	1	3	1	2	0	82	0	0	1	1	2	1	yes	1	1	yes
M	BR	4	2	2	2	2	4	58	1	1	1	1	2	0	no
F	BT	4	2	1	1	2	6	72	1	0	1	1	2	1	yes
M	BT	2	2	2	2	2	13	48	1	1	1	1	2	1	yes
M	BT	1	1	2	2	1	0	72	0	0	1	1	2	1	yes	1	1	yes
M	BT	1	2	2	2	2	0	64	1	1	1	1	2	1	yes	1	1	yes
F	BT	1	2	2	2	2	7	77	1	1	1	0	2	1	yes
F	BT	1	2	2	2	2	10	68	1	1	1	1	1	1	yes
M	BT	1	2	2	2	2	30	66	1	1	1	1	2	0	yes
M	PG	1	2	2	2	2	0	63	1	1	1	0	2	0	yes	1	1	yes
M	BR	1	2	2	1	1	2	51	1	0	1	0	2	1	yes
M	PG	2	2	2	2	2	8	68	1	1	1	1	2	1	yes
M	PG	1	2	2	3	2	7	82	1	1	1	0	2	1	yes
M	PG	1	2	2	2	2	16	68	1	1	1	1	2	1	yes
F	BR	2	2	2	2	2	2	51	1	1	1	1	2	0	yes
F	PG	1	2	2	2	2	0	74	1	1	1	1	2	1	yes	1	1	yes
F	BT	1	2	2	2	2	3	69	1	1	1	1	1	1	yes
M	BR	2	2	2	2	1	3	76	1	1	1	1	2	1	yes
M	BR	2	1	1	1	2	0	57	0	0	1	1	2	1	yes	1	1	yes
F	BR	2	3	3	3	3	0	78	0	0	1	1	2	1	yes
F	PG	1	2	2	2	2	51	76	1	1	1	1	2	1	yes
F	BR	2	1	1	1	2	10	53	0	0	1	1	2	1	yes
F	BR	1	1	2	2	1	11	50	0	0	1	0	2	1	yes
F	PG	2	2	2	2	2	32	73	1	1	1	1	2	1	yes
M	PG	2	2	2	2	2	0	87	1	1	1	1	2	1	yes	1	1	yes
M	BT	2	2	2	2	2	15	53	1	1	1	1	2	1	yes
M	BT	4	2	2	3	1	5	35	1	0	1	1	2	1	no
M	BT	4	2	2	2	2	10	62	1	1	1	1	2	1	yes
M	PG	1	2	2	2	1	10	81	1	1	1	1	2	1	yes
F	PG	1	2	2	2	2	3	70	1	1	1	0	2	1	yes
F	BT	1	2	2	2	2	28	73	1	1	1	1	2	1	yes
M	BT	1	2	2	2	2	10	70	1	1	1	1	2	1	yes
M	BR	1	3	3	1	1	30	84	0	0	1	1	2	1	no
M	BT	1	3	2	2	2	6	73	0	0	1	1	2	1	yes
M	BT	2	2	2	2	2	2	56	1	1	1	1	2	1	yes
F	BT	1	2	2	2	2	25	64	1	1	1	1	2	1	yes
M	BR	1	1	1	1	1	0	79	0	0	1	1	2	0	yes	1	1	yes
M	PG	2	2	2	2	2	0	73	1	1	1	1	2	1	no	1	1	yes
F	PG	1	2	2	2	2	0	59	1	1	1	1	2	0	yes	1	1	yes
M	BT	2	2	2	2	1	6	67	1	1	1	1	2	1	yes
M	TR	2	2	2	2	2	0	69	1	1	1	1	2	1	yes	1	1	yes
M	PG	3	2	2	2	2	8	63	1	1	1	1	2	1	yes
F	BT	1	2	2	2	2	10	62	1	1	1	1	2	1	no
M	BT	1	2	2	2	1	0	87	1	1	1	1	2	1	yes	1	1	yes
M	BR	2	2	2	3	2	10	65	1	1	1	0	2	1	yes
M	BT	1	2	2	2	2	20	71	1	1	1	1	2	1	yes
M	BR	2	2	2	1	2	0	61	1	1	1	1	2	0	yes	1	1	yes
F	PG	1	2	2	2	2	30	82	1	1	1	1	2	1	yes
M	BR	5	2	2	2	1	15	51	1	1	1	1	2	1	yes
M	BT	1	2	2	2	2	15	74	1	1	0	1	2	1	yes
M	BR	4	2	2	2	2	5	60	1	1	1	1	2	1	yes
M	BT	4	1	1	1	1	10	69	0	0	1	1	2	1	yes
M	BT	4	2	2	2	2	15	50	1	1	1	1	2	0	yes
M	BR	3	2	2	2	2	0	55	1	1	1	1	2	1	yes	1	1	yes
M	TR	4	2	2	2	1	2	76	1	1	1	1	2	1	yes
M	PG	1	2	1	2	1	0	78	1	0	1	1	2	1	yes	1	1	yes
M	PG	1	2	2	2	2	0	76	1	1	1	0	2	1	yes	1	1	yes
F	BR	3	1	2	2	2	35	66	0	0	1	1	2	1	yes
M	BR	4	1	2	2	2	25	80	0	0	1	1	1	1	yes
M	BT	2	2	2	2	2	15	57	1	1	1	1	2	1	yes
M	BT	4	2	2	2	2	20	68	1	1	1	1	1	1	yes
F	BT	1	2	2	2	2	0	68	1	1	1	1	2	1	yes	1	1	yes
F	BT	1	2	2	2	2	13	58	1	1	1	1	1	1	yes
M	BT	2	1	2	2	1	6	47	0	0	1	1	2	0	yes
M	BR	1	3	2	2	1	2	47	0	0	1	1	2	1	no
F	PG	1	2	1	2	2	3	71	1	1	1	1	2	1	yes
M	BT	2	3	2	3	1	7	77	0	0	1	1	2	1	no
F	BT	2	3	2	1	1	0	60	0	0	1	0	2	1	yes
M	BT	1	2	2	2	2	0	65	1	1	1	1	2	1	yes	1	1	yes
M	BT	1	1	1	1	2	5	67	0	0	1	1	2	1	no
M	BR	1	3	2	2	2	0	69	0	0	1	1	2	1	yes	1	1	yes
M	BR	1	2	2	2	2	0	69	1	1	1	1	2	0	yes	1	1	yes
F	BT	1	2	2	2	2	0	70	1	1	1	1	2	1	yes	1	1	yes
F	BT	1	2	2	2	2	0	88	1	1	1	1	1	1	yes
M	PG	4	2	2	2	2	6	55	1	1	0	1	2	1	yes
M	BR	1	2	2	2	1	0	78	1	1	1	0	2	1	yes	1	1	yes
F	BT	1	2	2	2	2	2	55	1	1	1	1	2	1	no
F	BR	2	2	2	2	1	0	79	1	1	1	1	2	1	yes
F	BT	2	2	2	2	2	2	41	1	1	1	1	2	1	yes
F	BR	1	2	2	3	2	6	56	1	1	1	0	2	1	yes
M	BR	2	3	1	1	2	10	71	0	0	1	1	2	1	yes
M	BT	1	2	2	2	1	3	78	1	1	1	1	2	0	yes
F	BT	3	2	2	2	1	5	59	1	1	1	1	2	1	yes
M	BT	2	3	2	3	2	0	70	0	0	1	1	2	1	yes	1	1	yes
F	BT	1	2	2	2	2	0	70	1	1	1	1	2	1	yes
M	BT	5	1	1	1	2	5	63	0	0	1	1	2	1	yes
F	BT	1	2	2	2	2	20	62	1	1	1	1	2	1	yes
F	BT	1	2	2	2	2	40	73	1	1	1	1	2	1	yes
F	BT	2	1	2	2	2	24	50	0	0	1	1	2	1	yes
M	BT	2	1	1	1	1	0	60	0	0	1	0	1	1	yes	1	1	yes
M	BT	1	2	2	2	2	25	75	1	1	1	1	2	1	yes
M	PG	2	2	2	2	2	0	74	1	1	1	1	2	1	no
F	BT	3	1	2	2	1	15	64	0	0	1	1	2	1	yes
F	BT	1	2	2	2	2	32	83	1	1	1	1	2	1	yes
M	BT	4	2	2	2	2	8	63	1	1	1	1	2	1	yes
M	BT	2	2	2	2	2	1	81	1	1	1	1	2	1	yes
F	BT	2	2	2	2	2	15	60	1	1	1	0	2	1	yes
M	BR	1	2	2	3	2	6	77	1	1	1	1	2	1	yes
M	BT	1	1	2	1	2	0	72	0	0	1	1	2	1	yes	1	1	yes
F	BT	2	2	2	2	2	1	55	1	1	1	1	2	1	yes
F	BT	1	1	1	1	2	27	66	0	0	1	1	2	0	yes
F	BT	1	2	2	2	2	20	83	1	1	1	0	2	1	yes
M	BT	2	2	2	2	2	4	74	1	1	1	1	2	1	yes
F	BT	1	2	1	1	2	0	64	1	0	1	1	2	0	yes	1	1	yes
F	BT	4	2	2	2	2	7	55	1	1	1	1	2	1	yes
F	BT	2	2	2	2	2	6	47	1	1	1	1	2	1	yes
M	BT	5	2	2	2	2	5	57	1	1	1	1	2	1	yes
F	BT	2	2	2	3	2	40	64	1	1	1	1	2	1	yes
M	BR	1	3	2	2	2	1	70	0	0	1	1	2	1	yes
F	BR	2	2	2	1	2	0	63	1	1	1	1	2	1	yes
M	BR	4	2	2	3	1	2	60	1	0	1	1	2	1	yes
M	TR	2	2	2	2	2	0	48	1	1	1	1	2	1	yes	1	1	yes
M	BR	2	2	2	2	2	5	68	1	1	1	1	2	1	yes
F	BR	1	2	2	2	2	0	77	1	1	1	1	2	1	yes	1	1	yes
M	BR	2	2	2	1	1	0	71	1	0	1	1	2	1	yes
F	BR	3	2	2	2	1	7	57	1	1	1	1	2	1	yes
M	BT	4	2	2	2	1	4	69	1	1	1	1	2	1	yes
F	PG	1	2	2	1	1	4	83	1	0	1	1	2	1	yes
F	BT	1	2	2	2	1	0	60	1	1	1	1	2	0	yes	1	1	yes
M	PG	4	2	2	2	2	2	63	1	1	1	1	1	0	no
F	BT	2	2	2	2	2	10	63	1	1	1	1	2	1	yes
F	TR	1	2	2	2	2	0	89	1	1	1	1	2	0	yes	1	1	yes
M	TR	1	2	2	2	2	0	82	1	1	1	1	2	0	yes	1	1	yes
M	BR	1	1	1	1	2	4	74	0	0	1	1	2	1	yes
F	PG	1	2	1	2	2	6	71	1	1	1	1	2	1	yes
M	BR	1	1	2	2	2	4	60	0	0	1	0	2	1	yes
M	BT	2	2	2	3	2	20	90	1	1	1	1	2	1	yes
F	BT	2	2	2	2	2	13	67	1	1	1	0	2	1	yes
M	PG	2	2	2	2	2	17	54	1	1	1	1	2	1	yes
M	PG	4	2	2	2	2	10	51	1	1	1	1	2	1	no
M	BR	2	2	2	2	2	25	85	1	1	1	0	2	1	yes
F	BT	2	2	2	2	2	21	71	1	1	1	1	2	1	yes
M	BT	2	1	2	2	2	2	74	0	0	1	1	2	1	yes
F	BR	1	2	2	2	1	10	84	1	1	1	1	2	1	yes
M	BT	4	2	2	1	1	4	45	1	0	1	0	2	1	yes
F	BR	2	2	2	2	2	0	74	1	1	1	1	1	1	yes	1	1	yes
M	BR	1	1	1	1	1	4	71	0	0	1	1	2	0	yes
M	BR	3	2	2	2	1	10	63	1	1	1	1	2	1	yes
M	BT	3	1	2	2	2	0	58	0	0	1	0	2	0	yes	1	1	yes
F	BT	2	2	2	2	2	0	70	1	1	1	1	2	1	yes	1	0	yes
M	BT	1	1	2	2	1	19	79	0	0	1	1	2	1	yes
M	TR	1	2	2	3	1	0	69	1	0	1	1	2	1	yes	1	1	yes
M	BR	2	2	2	3	2	25	63	1	1	1	1	2	1	yes
M	BR	2	2	2	2	2	0	80	1	1	1	1	2	1	yes	1	1	yes
F	BT	1	2	2	2	1	0	61	1	1	1	1	2	1	yes	1	1	yes
M	BR	1	1	2	2	1	5	71	0	0	1	1	2	1	yes
M	BT	2	2	2	2	2	6	57	1	1	1	0	2	1	yes
M	BT	2	2	2	2	2	10	72	1	1	1	1	2	1	yes
F	BT	2	2	2	2	1	4	44	1	1	1	0	2	1	yes
F	TR	2	2	2	2	2	0	73	1	1	1	1	2	1	yes	1	1	yes
M	BT	2	1	1	1	1	0	76	0	0	1	1	1	1	yes	1	1	yes
M	BR	2	1	2	2	2	0	70	0	0	1	1	2	1	yes	1	1	yes
M	BR	2	2	2	2	2	5	43	1	1	1	1	2	1	yes
F	PG	2	2	2	2	1	0	75	1	1	1	1	2	1	yes	1	1	yes
M	PG	2	3	2	2	3	2	69	0	0	1	1	2	1	yes
M	PG	5	1	1	1	2	3	58	0	0	1	1	2	1	no
F	BR	3	2	2	1	1	1	63	1	0	1	0	2	1	yes
F	BR	1	2	2	2	1	12	68	1	1	1	1	2	0	yes
F	TR	2	2	2	2	2	0	91	1	1	1	1	2	1	yes	1	1	yes
F	BT	1	3	2	3	2	0	75	0	0	1	1	2	1	yes	1	1	yes
F	BT	1	2	2	2	2	8	53	1	1	1	0	2	1	yes
F	BT	1	2	2	2	2	10	78	1	1	1	1	2	1	yes
M	BT	1	1	2	1	2	0	68	0	0	1	1	2	1	yes	1	1	yes
F	BR	1	3	1	2	2	15	77	0	0	1	1	2	1	yes
M	BT	1	2	2	2	2	0	68	1	1	1	0	2	1	yes	1	0	yes
F	BR	1	2	2	2	2	30	71	1	1	0	1	1	1	yes
F	BT	1	2	2	2	1	10	74	1	1	1	1	2	1	no
M	BT	1	2	2	2	2	20	81	1	1	1	1	2	1	yes
M	BR	2	1	2	2	2	20	69	0	0	1	1	2	1	yes
M	BR	2	2	2	2	2	10	62	1	1	1	1	2	1	yes
F	BR	1	2	2	1	1	5	82	1	0	1	1	2	0	yes
F	BR	1	2	2	2	2	20	68	1	1	1	1	2	1	yes
M	BT	3	2	2	2	2	15	69	1	1	1	1	2	1	yes
M	BT	2	2	2	2	2	16	51	1	1	1	1	2	1	yes
M	BT	2	2	2	2	1	0	70	1	1	1	0	2	1	yes	1	1	yes
M	BT	2	2	2	2	2	3	69	1	1	1	1	2	1	yes
M	BT	4	2	2	2	2	0	78	1	1	1	1	2	1	yes	1	1	yes
M	BT	5	2	2	2	2	2	72	1	1	1	1	2	1	yes
M	BR	4	1	1	1	3	0	67	0	0	1	0	2	1	yes	1	1	yes
F	TR	2	2	2	2	2	0	71	1	1	1	1	2	1	yes	1	1	yes
M	BR	5	2	2	1	1	5	68	1	0	1	1	2	0	yes
M	TR	1	2	2	2	2	0	86	1	1	1	1	2	1	yes	1	1	yes
M	TR	1	2	2	2	2	0	73	1	1	1	1	2	1	yes	1	1	yes
F	BT	1	1	2	2	2	0	58	0	0	1	1	2	1	yes	1	0	yes
M	BT	3	2	2	2	3	0	61	1	1	1	1	2	1	no	1	1	yes
F	BR	1	2	2	2	2	0	65	1	1	1	1	2	1	yes	1	1	yes
F	BT	4	2	2	2	2	2	35	1	1	1	0	2	1	no
M	PG	2	2	2	2	2	22	57	1	1	1	1	2	1	yes
F	BT	1	2	2	1	2	0	60	1	1	1	1	2	1	yes	1	1	yes
F	BR	1	1	1	3	2	20	74	0	0	0	0	2	1	yes
M	BR	2	2	2	2	2	15	81	1	1	1	1	2	1	yes
M	BT	2	2	2	2	1	13	59	1	1	1	1	2	1	no
F	BT	1	1	1	1	2	13	69	0	0	1	0	2	1	yes
F	BT	1	2	2	2	2	6	69	1	1	1	1	1	1	yes
F	BT	1	3	2	3	2	0	55	0	0	1	1	2	0	no	1	0	yes
M	BR	2	2	2	2	2	17	51	1	1	0	1	2	1	yes
F	BT	1	3	2	3	2	0	80	0	0	1	1	2	1	yes	1	0	yes
M	BR	2	1	1	1	2	9	55	0	0	1	0	2	1	yes
M	BR	2	2	2	2	2	0	55	1	1	1	1	2	0	yes	1	1	yes
M	BR	2	2	2	2	2	10	67	1	1	1	1	2	1	yes
M	BT	4	2	2	2	2	0	76	1	1	1	1	2	1	yes
F	BT	1	2	2	2	1	20	68	1	1	1	1	2	1	yes
M	BT	5	2	2	2	2	18	56	1	1	1	1	2	1	no
M	BT	2	2	2	1	1	10	67	1	0	1	0	2	1	yes
F	BT	1	2	2	2	2	2	77	1	1	1	1	1	1	yes
F	BT	1	2	2	2	2	20	63	1	1	1	1	1	1	yes
M	PG	1	1	1	1	1	40	69	0	0	1	1	2	1	yes
M	PG	2	2	2	2	2	0	53	1	1	1	1	2	1	yes	1	1	yes
F	PG	2	2	2	2	2	10	69	1	1	1	1	2	1	no
F	PG	1	1	2	2	2	5	79	0	0	1	1	2	1	yes
M	PG	1	1	2	2	2	0	86	0	0	1	1	2	1	yes	1	1	yes
M	TR	4	2	2	2	2	0	58	1	1	1	1	2	0	yes	1	1	yes
F	PG	1	2	2	2	2	23	70	1	1	1	1	1	1	yes
F	BR	1	2	2	2	2	26	71	1	1	1	1	2	1	yes
M	BR	1	3	3	3	2	10	72	0	0	0	0	2	1	yes
F	PG	4	2	2	2	2	15	58	1	1	1	1	1	1	yes
M	PG	2	3	1	1	1	8	52	0	0	1	0	2	1	yes
M	BR	2	2	2	2	2	0	73	1	1	1	1	2	1	yes	1	1	yes
F	BR	2	2	2	1	2	10	64	1	1	1	1	2	0	yes
M	BT	1	2	2	2	1	4	51	1	1	1	1	2	0	yes
M	BR	4	2	2	2	2	2	54	1	1	1	1	2	1	yes
M	BR	1	2	2	1	2	37	77	1	1	1	1	2	1	yes
M	BR	4	1	1	1	1	20	59	0	0	1	1	2	1	yes
M	PG	4	2	2	2	2	17	69	1	1	1	1	2	1	yes
F	PG	1	2	2	2	2	50	86	1	1	1	1	1	1	yes
M	PG	3	2	2	2	2	0	86	1	1	1	1	2	1	yes	1	1	yes
M	PG	1	2	1	2	2	1	47	1	1	1	1	2	0	no
M	PG	2	2	1	2	2	24	69	1	1	1	1	2	1	yes
F	BT	2	2	2	2	2	25	76	1	1	1	1	2	1	yes
F	PG	2	2	2	2	2	3	68	1	1	1	1	2	1	yes
F	BT	1	3	3	3	3	0	71	0	0	1	1	2	1	yes	1	1	yes
M	TR	1	1	2	1	2	0	72	0	0	1	1	2	1	yes	1	1	yes
M	BT	1	2	2	3	2	9	64	1	1	1	1	2	1	no
M	BT	2	3	2	2	2	2	47	0	0	1	1	2	1	yes
M	BR	2	2	2	2	2	13	62	1	1	1	1	2	1	yes
F	BT	1	2	2	2	2	40	87	1	1	1	1	2	1	yes
M	TR	1	2	2	2	2	0	71	1	1	1	1	2	1	yes	1	1	yes
M	BT	1	2	2	2	2	10	83	1	1	1	1	1	1	yes
M	BT	2	2	2	2	2	1	61	1	1	1	1	2	1	yes
M	PG	1	2	2	2	2	20	67	1	1	1	1	2	1	yes
F	BT	1	2	2	2	2	25	70	1	1	1	1	2	1	yes
M	BT	4	2	2	2	2	11	66	1	1	1	1	2	1	yes
M	BT	2	2	2	2	2	20	80	1	1	1	1	2	1	yes
M	BT	5	2	2	2	2	0	71	1	1	1	1	1	1	yes	1	1	yes
F	BT	1	2	2	2	1	0	55	1	1	1	1	2	0	no	1	1	yes
M	TR	1	2	2	2	2	0	70	1	1	1	1	2	1	no	1	1	yes
M	BR	2	1	1	1	1	4	43	0	0	1	1	2	1	yes
M	TR	1	2	2	2	2	0	85	1	1	1	1	2	1	yes	1	1	yes
M	PG	2	2	2	2	2	45	78	1	1	1	1	2	1	yes
F	PG	4	2	2	2	2	1	52	1	1	1	1	1	1	yes
F	TR	2	2	2	2	2	0	67	1	1	1	1	2	1	yes	1	1	yes
F	BR	1	1	2	2	1	0	64	0	0	1	1	2	1	yes	1	1	yes
M	BT	1	3	2	2	2	40	81	0	0	0	1	2	1	yes
M	BT	2	1	2	3	1	15	70	0	0	1	1	2	1	no
M	BT	2	1	2	2	2	4	62	0	0	1	1	2	1	yes
F	BR	1	2	2	2	1	0	81	1	1	1	1	1	1	yes	1	1	yes
F	BT	2	1	1	1	2	5	76	0	0	1	1	1	1	yes
F	BT	2	2	2	2	1	0	39	1	1	1	0	2	0	no	1	1	yes
F	TR	1	2	2	3	2	0	79	1	1	1	1	2	1	no	1	1	yes
M	PG	2	2	2	2	2	15	66	1	1	1	1	1	1	yes
F	BT	1	2	2	1	1	15	92	1	0	1	1	2	1	no
M	PG	4	2	2	2	2	5	62	1	1	1	1	2	1	yes
M	BT	4	2	2	2	2	0	75	1	1	1	1	2	1	yes	1	1	yes
M	PG	3	2	2	2	2	0	62	1	1	1	1	2	1	no	1	0	yes
M	BT	4	1	2	2	2	2	57	0	0	1	1	2	1	yes
M	PG	4	2	2	2	2	5	63	1	1	1	1	2	1	yes
M	PG	4	2	2	1	2	3	69	1	1	1	1	2	1	yes
M	BT	2	1	1	1	1	0	67	0	0	1	1	2	1	yes	1	1	yes
M	PG	3	2	2	2	2	13	55	1	1	1	1	2	1	yes
M	PG	2	2	2	2	2	0	58	1	1	1	0	2	1	yes	1	1	yes
M	BT	2	2	2	2	2	10	55	1	1	1	1	2	1	yes
F	PG	1	2	2	2	2	31	86	1	1	1	1	2	1	yes
M	PG	2	2	2	2	2	0	63	1	1	1	1	2	1	yes
M	PG	4	2	2	2	2	0	82	1	1	1	1	2	1	yes	1	1	yes
F	BT	2	2	2	2	1	12	44	1	1	1	1	2	1	yes
F	BR	2	2	2	2	2	5	45	1	1	1	0	2	1	yes
M	PG	4	3	2	2	1	2	63	0	0	1	1	2	1	yes
M	BR	3	2	2	2	2	0	72	1	1	1	1	2	1	yes	1	1	yes
M	BT	2	2	2	2	2	10	79	1	1	1	1	2	1	yes
M	PG	3	3	2	2	2	2	69	0	0	1	1	2	0	yes
F	PG	1	2	2	2	2	2	66	1	1	1	1	2	1	no
F	BT	4	2	2	2	2	15	65	1	1	1	0	2	1	yes
M	BT	2	2	2	2	2	10	84	1	1	1	1	2	1	yes
F	PG	4	2	1	2	2	0	63	1	1	1	1	2	1	yes	1	1	yes
F	TR	2	3	2	2	2	0	64	0	0	1	1	2	1	yes	1	1	yes
F	BT	4					2		0	0	1	1	2	1	no
F	BT	1	2	2	2	2	12	81	1	1	1	1	2	1	yes
F	BT	3	2	2	2	1	14	61	1	1	1	1	2	0	yes
F	BR	2	2	2	2	2	0	50	1	1	1	1	2	1	yes	1	1	yes
F	PG	2	2	2	2	2	9	58	1	1	1	1	2	1	yes
M	BT	2	2	2	2	2	25	68	1	1	1	1	2	1	yes
F	PG	1	2	2	2	2	0	83	1	1	1	1	1	1	yes
F	BR	3	2	2	2	2	11	57	1	1	1	1	2	0	yes
F	BR	4	2	2	1	2	5	55	1	1	1	1	2	0	yes
M	PG	4	2	2	2	2	0	59	1	1	1	1	1	1	yes	1	1	yes
F	BR	2	2	2	2	1	4	55	1	1	1	0	2	1	yes
F	BT	1	2	2	2	2	15	60	1	1	1	1	1	1	yes
M	BT	1	3	2	2	2	0	66	0	0	1	1	2	0	yes	1	1	yes
M	BT	2	2	2	2	2	6	61	1	1	1	1	2	1	yes
M	BT	5	2	2	2	1	12	65	1	1	1	1	2	1	yes
F	TR	4	2	2	2	2	0	67	1	1	1	1	2	1	yes	1	1	yes
M	PG	4	2	2	2	2	20	67	1	1	0	1	2	1	yes
M	TR	2	2	2	2	2	0	73	1	1	1	1	2	1	yes	1	1	yes
M	PG	1	3	3	3	2	0	68	0	0	1	0	2	1	yes	1	1	yes
F	PG	4	2	2	2	2	0	70	1	1	1	0	2	1	no	1	1	yes
F	PG	5	1	1	1	2	0	68	0	0	1	1	2	1	yes	1	1	yes
M	BT	1	2	2	2	1	17	69	1	1	1	1	2	1	yes
M	BR	2	1	2	2	2	30	69	0	0	1	1	2	1	yes
M	PG	3	2	2	2	2	10	57	1	1	1	1	2	1	no
M	BT	1	3	2	2	2	20	64	0	0	1	1	2	1	yes
M	PG	5	2	2	2	2	3	68	1	1	1	1	2	0	yes
M	BT	4	2	2	2	2	0	61	1	1	1	1	2	1	yes	1	1	yes
M	BT	1	2	2	2	2	30	77	1	1	0	1	2	1	yes
M	BT	1	1	2	2	2	12	70	0	0	1	1	2	1	yes
F	BT	2	2	2	2	2	2	53	1	1	1	1	2	1	yes
F	BR	1	2	2	2	2	26	67	1	1	1	1	2	1	yes
F	BR	2	2	2	2	1	16	75	1	1	1	1	2	1	yes
M	PG	3	2	2	2	2	20	68	1	1	0	1		1	yes
M	PG	3	2	2	3	3	0	78	1	0	1	1	2	1	no
M	BT	1	2	2	3	2	15	73	1	1	1	1	2	1	yes
F	BT	1	2	2	2	2	4	73	1	1	1	1	2	1	yes
F	TR	4	2	2	2	2	2	58	1	1	1	1	2	1	yes
M	BT	2	2	2	3	1	10	50	1	0	1	1	2	1	yes
M	PG	2	2	2	2	2	10	65	1	1	1	1	2	1	yes
M	PG	2	2	2	2	2	20	60	1	1	1	1	2	1	yes
F	BT	2	2	2	3	1	0	53	1	0	1	1	2	1	yes	1	1	yes
F	BT	1	1	1	1	2	3	63	0	0	1	1	2	1	no
M	BT	2	2	1	2	2	9	67	1	1	1	1	2	1	yes
F	BT	1	2	2	2	2	0	56	1	1	1	1	2	1	yes	1	1	yes
M	BT	2	2	2	2	2	15	65	1	1	1	1	2	1	yes
M	BT	2	2	2	2	2	2	60	1	1	1	1	2	1	yes
F	BT	1	2	2	2	2	10	81	1	1	1	1	1	1	yes
F	BR	1	2	2	2	2	6	67	1	1	1	1	2	1	yes
M	BR	1	2	2	3	1	18	86	1	0	1	0	2	1	yes
F	BR	1	3	2	2	2	30	69	0	0	1	1	1	1	yes
M	BR	1	3	2	2	1	20	80	0	0	1	1	2	1	yes
F	PG	1	2	2	2	1	19	82	1	1	1	1	2	1	yes
M	PG	2	2	2	2	2	12	65	1	1	1	1	2	1	yes
F	PG	1	2	2	2	1	0	77	1	1	1	1	2	0	yes	1	1	yes
M	PG	1	2	2	2	2	4	67	1	1	1	0	2	1	yes
F	PG	1	2	2	2	2	20	70	1	1	1	1	2	1	yes
M	BT	2	2	1	2	2	0	76	1	1	1	1	2	1	yes	1	1	yes
F	BT	1	2	2	2	2	11	93	1	1	1	1	1	1	yes
F	BT	1	2	2	3	1	0	74	1	0	1	1	2	1	yes
F	BT	4	2	2	2	2	15	69	1	1	1	1	2	1	yes
M	BT	1	2	2	2	2	4	69	1	1	1	1	2	1	yes
M	BR	1	3	2	3	2	15	80	0	0	1	1	2	1	no
F	BT	1	2	2	2	2	11	42	1	1	1	1	2	1	yes
F	PG	2	2	2	2	2	0	49	1	1	1	1	2	1	yes	1	1	yes
M	BT	4	2	2	2	2	15	80	1	1	1	0	2	1	yes
F	BT	1	2	2	2	2	7	70	1	1	1	1	1	1	yes
F	BT	1	2	2	2	2	8	66	1	1	1	1	2	0	yes
F	BR	1	2	2	2	2	6	67	1	1	1	1	2	1	yes
F	PG	1	2	2	2	2	0	59	1	1	1	1	1	1	yes	1	1	yes
M	PG	2	2	2	2	2	2	69	1	1	1	1	2	1	yes
M	BT	3	2	2	2	2	19	65	1	1	1	1	2	1	yes
F	BT	1	1	2	2	2	0	78	0	0	1	1	2	1	yes	1	1	yes
F	BT	4	2	2	2	2	16	44	1	1	1	0	2	1	yes
F	BT	1	1	2	2	2	6	64	0	0	1	1	2	1	yes
F	BT	2	2	2	2	2	14	50	1	1	1	1	2	1	yes
M	BT	2	2	2	2	2	0	70	1	1	1	1	2	1	yes	1	1	yes
M	BT	4	2	2	1	2	1	54	1	1	1	1	2	1	yes
M	BT	2	2	2	2	2	0	69	1	1	1	1	2	1	yes	1	0	yes
F	BT	2	1	1	1	1	0	57	0	0	1	1	2	0	yes	1	0	yes
M	BT	1	2	2	3	2	20	79	1	1	1	1	2	1	yes
M	BT	5	2	2	2	2	0	63	1	1	1	1	2	1	yes	1	1	yes
F	BT	2	2	2	2	2	5	77	1	1	1	1	2	1	yes
M	BT	1	2	2	2	2	30	69	1	1	1	1	2	1	yes
M	BT	5	2	2	2	2	0	75	1	1	1	1	2	1	yes	1	1	yes
M	BR	4	2	2	2	2	20	66	1	1	1	1	2	0	yes
M	BR	2	2	2	2	2	15	77	1	1	1	1	2	1	yes
M	BR	1	2	2	2	2	35	66	1	1	1	1	2	1	yes
M	BT	1	2	3	3	1	39	89	1	0	1	1	2	1	yes
M	BR	1	1	1	1	2	30	73	0	0	1	0	1	1	yes
M	BR	1	2	2	3	1	27	67	1	0	1	1	2	1	yes
F	BR	1	2	2	2	2	0	89	1	1	1	1	2	1	yes	1	1	yes
M	BT	2	2	2	2	2	15	68	1	1	1	1	2	0	yes
M	PG	3	2	2	2	2	30	62	1	1	1	1	2	1	yes
F	PG	4	2	2	2	2		51	1	1	1	1	2	1	yes	1	1	yes
F	TR	1	2	2	2	2	0	76	1	1	1	1	2	1	yes	1	1	yes
M	BT	2	2	2	2	2	0	78	1	1	1	1	2	1	yes
F	PG	4	2	2	2	2	0	69	1	1	1	1	2	1	yes	1	1	yes
M	BR	5	3	2	2	2	8	77	0	0	1	1	2	1	yes
M	TR	1	2	2	2	2	0	73	1	1	1	1	2	1	yes	1	1	yes
M	PG	2	2	2	2	2	5	69	1	1	1	1	2	1	yes
F	BT	2	2	2	2	2	11	75	1	1	1	0	2	1	yes
M	BT	4	2	2	2	2	25	69	1	1	1	1	2	1	yes
F	BT	1	2	2	2	1	7	65	1	1	1	1	1	0	yes
M	PG	2	2	2	2	2	19	59	1	1	1	1	2	1	yes
F	BT	1	2	2	3	2	15	79	1	1	1	1	2	1	no
M	BR	4	3	2	2	2	2	64	0	0	1	1	2	1	yes
F	BR	1	2	2	2	2	20	65	1	1	1	1	2	1	no
F	PG	5	2	2	2	2	9	57	1	1	0	1	2	1	yes
F	BT	1	2	2	2	2	26	73	1	1	1	1	2	1	yes
F	BT	1	2	2	2	3	10	47	1	1	1	1	2	0	yes
F	BR	2	2	2	2	1	45	82	1	1	1	1	2	1	yes
M	PG	4	2	2	2	2	7	68	1	1	1	1	2	1	yes
M	BT	1	2	2	2	2	34	69	1	1	1	1	1	1	yes
M	PG	1	2	2	2	2	0	66	1	1	1	1	2	1	yes	1	1	yes
M	PG	1	2	2	2	2	21	75	1	1	1	1	2	1	yes
F	PG	2	2	2	2	2	7	53	1	1	1	1	1	1	yes
F	BT	2	2	2	2	1	0	51	1	1	1	1	2	1	yes	1	1	yes
M	PG	3	2	2	2	2	10	62	1	1	1	1	2	1	yes
M	PG	2	2	2	2	2	0	67	1	1	1	1	2	1	yes	1	1	yes
M	PG	2	2	2	2	2	10	72	1	1	1	1	2	1	yes
F	BT	2	2	1	2	1	1	74	1	0	1	1	2	1	yes
M	BR	1	2	2	2	3	10	84	1	1	1	1	2	1	yes
M	BT	2	2	2	2	2	1	48	1	1	1	0	2	1	yes
M	PG	1	3	2	2	2	10	85	0	0	1	1	2	1	yes
M	BT	2	2	2	2	2	0	85	1	1	1	1	2	1	yes	1	1	yes
M	BR	2	2	2	2	1	0	78	1	1	1	1	2	1	yes	1	1	yes
F	BR	2	1	1	1	1	1	45	0	0	1	0	2	1	yes
M	PG	2	2	2	2	1	20	68	1	1	1	1	2	1	yes
M	TR	2	2	2	2	2	0	79	1	1	1	1	2	1	yes	1	1	yes
M	TR	1	2	2	2	2	0	73	1	1	1	1	2	1	yes	1	1	yes
M	TR	1	2	2	2	2	0	82	1	1	1	1	2	1	yes	1	1	yes
F	BT	2	2	2	2	2	25	64	1	1	1	1	2	1	no
M	BT	1	1	2	2	1	3	75	0	0	1	0	1	1	yes
M	BT	2	1	1	2	2	15	68	0	0	1	1	2	1	no
F	BT	2	2	2	2	2	4	50	1	1	1	1	2	1	no
M	BT	1	2	2	2	2	7	72	1	1	1	1	2	1	yes
F	PG	1	2	2	2	2	19	71	1	1	1	0	2	1	yes
M	BT	5	2	2	2	2	15	77	1	1	1	1	2	1	yes
F	PG	1	2	2	2	2	32	64	1	1	1	1	2	1	yes
M	TR	4	2	2	2	2	0	70	1	1	1	1	1	1	yes	1	1	yes
M	BT	1	3	2	3	2	8	86	0	0	1	1	2	1	yes
M	BT	4	2	2	2	1	5	67	1	1	1	1	2	1	yes
M	TR	1	2	2	2	2	0	82	1	1	1	1	2	1	yes	1	1	yes
F	PG	1	2	2	2	2	2	73	1	1	1	1	2	1	yes
M	TR	2	2	2	2	2	0	66	1	1	1	1	2	1	yes	1	1	yes
F	PG	5	2	2	2	2	7	72	1	1	1	1	2	1	yes
M	PG	1	1	2	2	2	0	61	0	0	0	1	2	1	yes	1	1	yes
M	TR	2	2	2	2	2	0	65	1	1	1	1	2	1	yes	1	1	yes
F	PG	2	2	2	2	1	0	55	1	1	1	1	2	1	yes	1	1	yes
M	BT	1	3	2	1	1	7	71	0	0	1	1	2	1	yes
M	BR	1	1	2	2	1	3	82	0	0	1	1	2	1	yes
M	BT	2	2	2	2	2	8	74	1	1	1	1	2	1	yes
M	BR	2	2	2	1	1	0	74	1	0	1	1	2	1	yes
M	BT	4	2	2	2	2	0	80	1	1	1	1	2	1	yes	1	1	yes
M	BT	4	2	2	2	2	6	61	1	1	1	1	2	1	yes
M	PG	2	2	2	3	3	0	67	1	0	1	1	2	1	yes
M	BR	2	3	2	2	2	6	73	0	0	1	1	2	1	yes
F	TR	2	2	2	2	2	0	51	1	1	1	1	2	1	yes	1	1	yes
F	PG	1	2	2	2	2	3	84	1	1	1	1	2	1	yes
F	BR	1	3	2	2	2	30	66	0	0	1	1	2	1	yes
M	PG	1	2	2	2	2	20	80	1	1	1	1	2	1	yes
M	BR	2	2	2	2	2	13	62	1	1	1	1	2	1	no
F	BR	1	3	2	2	2	6	65	0	0	1	1	1	1	yes
F	BR	1	1	1	1	1	5	78	0	0	1	1	2	0	yes
F	BT	1	2	2	2	2	2	79	1	1	1	0	2	1	yes
M	PG	3	2	2	2	2	0	63	1	1	1	1	2	1	yes	1	1	yes
M	BT	1	2	2	2	1	6	62	1	1	1	1	1	1	yes
F	BR	2	2	2	2	2	20	58	1	1	1	1	2	1	yes
M	BR	4	2	2	2	2	24	64	1	1	1	1	2	1	yes
F	BR	1	2	2	2	2	4	61	1	1	1	1	1	0	yes
F	BR	1	2	2	2	2	22	78	1	1	0	1	2	1	yes
M	BT	3	2	2	2	2	10	73	1	1	1	1	2	1	yes
F	PG	3	2	2	2	2	10	55	1	1	1	1	2	1	yes
M	PG	1	2	2	2	2	20	73	1	1	1	1	2	1	yes
M	BR	4	1	1	1	2	12	60	0	0	1	1	2	1	yes
F	PG	1	2	2	2	2	0	87	1	1	1	1	2	1	yes	1	1	yes
F	BR	2	2	2	2	2	1	69	1	1	1	0	2	1	yes
M	TR	2	2	2	2	2	0	69	1	1	1	1	2	1	yes	1	1	yes
F	BT	2	2	2	3	1	10	73	1	0	1	1	2	1	no
M	BT	1	3	2	2	2	10	74	0	0	1	1	2	1	yes
F	BR	2	2	2	2	2	30	71	1	1	1	1	2	0	yes
M	PG	2	2	2	2	1	12	79	1	1	1	1	2	0	yes
M	TR	4	2	2	2	2	27	71	1	1	1	1	2	1	yes
M	BR	5	2	2	2	2	15	57	1	1	1	1	2	1	yes
M	PG	1	2	2	2	2	2	74	1	1	1	1	2	1	yes
F	BR	1	2	2	2	2	10	66	1	1	1	1	2	1	yes
F	BT	2	1	2	2	2	8	70	0	0	1	1	2	1	yes
F	BR	1	2	2	2	2	27	67	1	1	1	1	2	0	yes
F	BR	1	2	2	2	2	0	80	1	1	1	1	1	1	yes	1	1	yes
M	BT	4	3	1	1	2	20	83	0	0	1	0	1	1	yes
M	PG	4	2	2	2	1	0	60	1	1	1	1	2	0	yes	1	1	yes
M	BR	2	1	1	1	1	3	72	0	0	1	1	2	1	yes
F	BT	4	2	2	2	2	2	63	1	1	1	0	2	1	yes
M	BT	2	2	2	2	2	20	72	1	1	1	1	2	1	yes
M	PG	2	2	2	2	2	10	69	1	1	1	1	2	1	yes
M	BT	2	2	2	1	2	21	54	1	1	1	1	2	1	yes
M	TR	1	2	2	2	2	0	74	1	1	1	1	2	1	no	1	1	yes
F	BR	1	1	2	1	2	0	71	0	0	1	1	2	1	yes
M	BR	1	2	2	2	2	20	65	1	1	1	1	2	1	no
M	BT	2	2	2	2	2	3	60	1	1	1	1	2	1	no
F	BR	4	1	1	1	1	5	52	0	0	1	1	2	1	yes
F	TR	2	2	2	2	2	0	78	1	1	1	1	2	1	yes	1	1	yes
M	TR	1	2	2	2	2	15	76	1	1	1	1	1	1	yes
M	BR	1	2	2	2	2	35	75	1	1	1	1	2	1	yes
M	BR	2	2	2	2	2	20	78	1	1	1	1	2	1	no
F	BR	1	3	2	3	2	5	74	0	0	1	1	2	1	yes
M	BT	2	2	2	2	2	53	83	1	1	1	1	2	1	yes
M	BT	2	2	2	2	2	8	26	1	1	1	1	2	1	no
M	BR	2	2	1	2	2	27	78	1	1	1	0	2	1	yes
M	PG	3	2	2	2	2	10	64	1	1	1	1	2	1	yes
M	BT	4	2	2	2	2	6	73	1	1	1	1	2	1	yes
M	BR	2	1	2	2	2	3	60	0	0	1	1	2	1	yes
M	PG	1	2	2	2	2	20	82	1	1	1	1	1	1	yes
F	PG	1	2	2	2	2	10	77	1	1	1	1	2	1	yes
F	PG	2	2	1	1	1	0	61	1	0	1	1	1	1	yes	1	1	yes
F	BR	4	2	2	2	2	20	57	1	1	1	1	2	0	yes
F	BR	1	2	2	2	1	0	66	1	1	1	1	2	1	yes	1	1	yes
F	BR	2	3	2	3	2	33	72	0	0	0	0	2	1	yes
M	PG	1	1	1	2	2	0	67	0	0	1	1	2	1	no	1	1	yes
M	PG	1	2	2	2	2	2	69	1	1	1	0	2	1	yes
F	TR	1	3	2	3	2	0	78	0	0	1	1	2	1	yes	1	1	yes
F	BT	2	2	2	2	2	0	66	1	1	1	1	2	1	yes	1	1	yes
M	PG	3	2	2	2	2	5	65	1	1	1	1	2	1	yes
M	BT	4	1	2	2	2	7	57	0	0	1	1	2	1	yes
F	BT	1	2	2	2	2	4	72	1	1	1	1	2	1	yes
F	BT	1	2	2	3	2	15	73	1	1	1	1	1	1	yes
F	BT	2	3	2	3	1	10	69	0	0	1	1	2	1	yes
M	TR	2	2	2	2	2	6	70	1	1	1	1	2	1	yes
M	TR	4	2	2	2	2	0	61	1	1	1	1	2	1	yes	1	1	yes
M	BT	2	1	2	2	2	0	65	0	0	1	1	2	1	no
F	BT	4	2	2	2	1	6	21	1	1	1	1	2	1	no
M	PG	4	2	2	2	2	14	54	1	1	1	1	2	1	yes
F	BR	5	2	2	2	2	2	76	1	1	1	1	2	1	yes
M	BT	4	2	2	2	2	0	73	1	1	1	1	2	1	yes	1	0	yes
F	BR	1	2	2	1	1	4	69	1	0	1	0	2	1	yes
F	BR	4	2	2	3	1	1	52	1	0	1	1	2	1	no
F	PG	1	2	2	3	2	4	75	1	1	1	1	2	1	yes
F	PG	2	2	2	2	2	43	72	1	1	1	1	1	1	yes
M	BT	4	2	2	2	1	3	56	1	1	1	0	2	1	yes
M	PG	3	2	2	2	1	13	63	1	1	1	0	2	1	yes
M	TR	4	2	2	2	1	0	81	1	1	1	1	2	1	yes	1	1	yes
F	BT	2	2	2	2	2	0	78	1	1	1	1	1	0	no
F	BR	2	3	2	1	1		77	0	0	1	0	1	1	yes	1	1	yes
F	BR	4	2	2	1	2	0	66	1	1	1	1	2	1	yes	1	1	yes
M	BR	4	2	2	2	2	0	55	1	1	1	1	2	1	yes	1	1	yes
M	BT	2	2	2	2	2	15	55	1	1	1	1	2	0	no
M	BT	4	1	1	1	2	10	71	0	0	1	1	2	1	yes
F	BR	1	2	2	2	2	20	81	1	1	1	1	1	1	yes
M	BT	2	2	1	1	2	7	69	1	0	1	1	2	1	yes
F	BR	2	2	2	2	2	25	52	1	1	1	0	2	1	yes
F	PG	1	2	2	2	2	7	73	1	1	1	1	2	1	yes
M	BT	2	1	2	2	2	1	77	0	0	1	1	2	1	yes
M	BT	2	2	2	2	2	1	71	1	1	1	1	2	1	no
F	PG	1	2	2	2	2	6	71	1	1	1	1	2	1	yes
F	BT	1	2	2	2	2	5	84	1	1	1	1	2	1	yes
F	BR	1	2	2	2	1	12	52	1	1	1	0	2	1	yes
M	BR	2	1	2	3	2	2	55	0	0	1	1	2	1	yes
M	BR	3	2	2	2	2	13	45	1	1	1	1	2	1	yes
F	BR	2	2	2	2	2	9	66	1	1	1	1	2	1	yes
F	BT	1	1	1	2	2	10	69	0	0	1	0	2	1	no
M	BT	2	2	2	2	1	4	59	1	1	1	1	2	1	yes
F	BR	4	2	2	2	2	4	49	1	1	1	1	2	1	yes
F	BR	1	2	2	2	2	3	57	1	1	1	1	1	1	yes
M	BT	4	2	2	2	2	7	51	1	1	1	1	1	1	yes
M	PG	4	2	2	2	2	0	55	1	1	1	0	2	1	yes	1	1	yes
M	BR	4	2	2	2	2	0	54	1	1	1	0	2	1	no	1	1	yes
F	BR	2	1	2	3	1	5	67	0	0	1	1	2	0	yes
M	PG	2	2	2	2	2	10	50	1	1	1	1	2	1	yes
M	TR	2	2	2	3	1	0	54	1	0	1	1	2	1	yes	1	1	yes
M	BR	1	2	1	1	2	10	80	1	0	1	1	2	0	yes
F	BR	3	2	2	2	2	0	68	1	1	1	1	2	0	yes
F	BT	3	2	2	2	1	8	56	1	1	1	1	2	1	yes
F	PG	4	2	2	2	2	9	76	1	1	1	1	2	1	yes
F	BR	1	2	2	1	2	6	70	1	1	1	1	1	1	yes
F	BT	1	2	2	2	1	10	71	1	1	1	1	1	1	yes
M	PG	1	2	2	2	2	22	73	1	1	1	1	2	1	yes
M	BT	1	2	2	2	2	0	79	1	1	1	1	2	1	yes	1	1	yes
F	BT	1	2	1	1	2	18	68	1	0	1	1	2	1	yes
M	BT	2	2	2	1	1	5	67	1	0	1	1	2	1	yes
F	BT	1	1	2	3	2	16	62	0	0	1	0	1	1	yes
M	BT	5	1	2	2	2	0	69	0	0	1	1	2	1	no
M	TR	2	2	2	2	2	0	60	1	1	1	1	2	1	yes	1	1	yes
F	BT	4	2	2	2	2	4	39	1	1	1	0	2	1	no
M	BT	1	2	2	2	2	4	55	1	1	1	1	2	1	no
F	TR	4	2	2	2	2	5	68	1	1	0	0	2	1	yes
M	PG	4	2	2	2	2	15	57	1	1	1	1	2	1	yes
M	BT	3	2	2	2	2	3	54	1	1	1	1	2	1	yes
M	PG	4	2	2	2	2	18	60	1	1	1	1	2	1	yes
F	TR	2	2	2	2	2	0	51	1	1	1	1	2	1	no	1	1	yes
M	PG	2	2	2	2	1	0	77	1	1	1	1	2	1	no	1	1	yes
M	BT	1	2	2	2	1	5	65	1	1	1	1	2	1	yes
F	BT	1	2	2	2	2	10	60	1	1	1	1	2	1	yes
F	BT	1	2	2	2	2	6	63	1	1	1	1	2	1	yes
F	BT	2	2	2	2	1	0	51	1	1	1	1	2	1	yes
F	BT	4	2	2	2	2	0	58	1	1	1	0	1	1	yes	1	1	yes
M	BT	1	3	2	3	2	7	58	0	0	1	1	2	1	yes
M	PG	3	2	2	2	2	5	67	1	1	1	1	2	1	yes
F	BR	2	1	2	2	2	7	61	0	0	1	1	2	1	yes
M	PG	2	2	2	2	2	4	54	1	1	1	0	2	1	no
M	PG	1	2	2	2	1	2	82	1	1	1	1	2	1	yes
M	BT	1	1	1	2	1	25	74	0	0	1	1	2	1	yes
M	PG	4	2	2	2	2	0	68	1	1	1	0	2	1	yes	1	0	yes
M	PG	1	1	1	1	1	7	83	0	0	1	1	1	1	yes
M	BT	1	2	2	2	2	1	84	1	1	1	1	2	1	yes
F	PG	2	2	2	2	2	0	82	1	1	1	1	2	1	yes	1	1	yes
F	PG	2	1	2	2	2	0	68	0	0	1	1	1	1	yes	1	1	yes
F	BT	2	2	2	2	2	8	81	1	1	1	1	1	1	no
F	BT	1	1	1	1	1	5	81	0	0	1	0	2	1	yes
M	BT	2	2	2	3	1	0	60	1	0	1	1	2	1	yes	1	1	yes
F	BT	4	1	2	1	2	0	76	0	0	1	1	2	1	no
M	BR	5	1	1	1	1	11	70	0	0	1	1	2	1	yes
M	BT	1	2	2	2	1	8	58	1	1	1	1	2	1	yes
M	BR	2	2	2	1	2	7	65	1	1	1	0	2	1	yes
M	PG	2	1	2	2	2	2	62	0	0	1	1	1	1	yes
M	PG	4	1	2	2	2	3	58	0	0	1	0	2	1	no
M	PG	3	2	2	2	2	0	77	1	1	1	1	2	1	yes	1	1	yes
M	PG	5	2	2	2	2	1	54	1	1	1	1	2	1	yes
M	PG	1	2	2	2	3	0	76	1	1	1	1	2	1	yes
F	PG	3	2	2	2	2	2	65	1	1	1	1	2	0	no
M	BT	4	2	2	2	2	6	56	1	1	1	1	2	1	yes
F	PG	1	2	2	2	2	10	83	1	1	1	1	2	1	yes
F	PG	2	2	2	2	2	0	78	1	1	1	1	2	1	yes	1	1	yes
M	BT	2	2	2	2	1	1	53	1	1	1	1	2	1	yes
F	BT	1	3	2	3	2	0	78	0	0	1	1	2	1	yes	1	1	yes
M	PG	3	2	2	2	2	1	68	1	1	1	1	2	1	no
F	BT	1	3	3	3	1	40	68	0	0	1	1	2	1	yes
M	BT	1	2	2	2	2	35	66	1	1	1	1	2	1	yes
M	PG	2	2	2	2	2	26	80	1	1	1	1	2	1	yes
M	BR	4	2	2	2	1	8	58	1	1	1	1	2	1	yes
M	BR	1	2	2	2	1	30	81	1	1	1	1	1	1	yes
M	BR	1	2	2	2	2	10	83	1	1	1	1	2	1	yes
M	BT	4	2	2	2	2	5	62	1	1	1	1	2	1	yes
F	PG	1	3	2	2	1	10	76	0	0	1	1	2	1	yes
F	BR	1	3	2	2	1	25	79	0	0	1	1	2	1	yes
F	BT	2	3	2	1	1	0	86	0	0	1	0	2	1	yes
F	PG	2	2	2	2	2	0	87	1	1	1	1	2	1	yes	1	1	yes
M	PG	2	2	2	2	2	14	70	1	1	1	1	1	1	yes
M	PG	4	2	2	2	2	6	74	1	1	1	1	2	0	yes
F	PG	1	1	1	1	2	0	74	0	0	1	1	1	1	yes	1	1	yes
F	BT	3	2	2	2	1	0	56	1	1	1	0	2	1	yes
M	PG	1	2	2	2	2	15	75	1	1	1	1	2	1	yes
F	BR	1	1	2	1	2	10	62	0	0	1	1	2	1	yes
M	BR	2	2	2	2	2	7	69	1	1	1	1	2	0	yes
M	BR	2	2	2	2	2	17	69	1	1	1	1	2	1	yes
F	BT	1	3	2	3	1	3	78	0	0	1	1	2	1	yes
M	BT	4	2	2	1	1	1	53	1	0	1	0	2	1	yes
M	BT	3	2	2	2	2	5	66	1	1	1	0	2	1	yes
M	PG	1	2	2	2	2	17	56	1	1	1	1	2	1	no
F	BR	2	1	1	1	2	4	42	0	0	1	1	2	1	yes
M	BT	2	1	1	1	2	4	70	0	0	1	0	2	1	yes
M	BT	1	2	2	3	3	10	72	1	0	1	1	2	1	yes
M	BT	3	2	2	2	1	0	55	1	1	1	1	2	1	yes	1	1	yes
F	PG	1	1	1	1	1	3	76	0	0	1	1	1	1	yes
M	BR	1	3	2	3	2	0	77	0	0	1	1	2	1	yes
F	BT	1	3	2	3	2	0	78	0	0	1	1	2	1	yes	1	1	yes
F	PG	2	2	2	2	2	16	72	1	1	1	1	2	1	yes
M	PG	4	1	2	2	1	7	56	0	0	1	1	2	1	yes
M	PG	3	1	2	2	1	0	69	0	0	1	1	2	1	yes	1	1	yes
M	BR	4	1	2	2	1	0	53	0	0	1	1	1	1	yes	1	1	yes
M	BR	1	3	2	3	2	8	67	0	0	1	1	2	1	yes
F	PG	1	2	2	2	2	11	87	1	1	1	1	1	1	yes
F	PG	1	2	2	2	2	10	75	1	1	1	1	2	1	yes
M	BR	2	2	2	2	2	1	47	1	1	1	0	2	1	yes
M	BR	1	2	2	2	1	10	66	1	1	1	1	2	1	yes
M	TR	1	2	2	2	2	0	78	1	1	1	1	2	1	yes	1	1	yes
M	PG	1	2	2	2	2	0	78	1	1	1	1	2	1	yes	1	1	yes
F	PG	3	2	2	2	2	0	77	1	1	1	1	2	1	yes	1	1	yes
F	PG	1	2	2	2	2	7	72	1	1	1	1	2	1	yes
F	PG	4	2	2	2	3	0	67	1	1	1	1	2	1	yes	1	1	yes
M	PG	4	2	2	2	2	0	81	1	1	1	0	2	1	yes	1	1	yes
F	BT	3	2	2	2	2	5	79	1	1	1	1	2	1	yes
M	BT	1	2	2	2	2	12	70	1	1	1	1	2	0	yes
M	PG	1	2	2	2	2	32	60	1	1	1	1	2	1	yes
M	BT	4	1	2	1	2	3	55	0	0	0	1	2	1	no
M	BT	3	1	3	1	1	8	54	0	0	1	0	2	1	no
M	BT	1	2	2	2	1	12	61	1	1	1	0	2	1	yes
F	BT	1	2	2	2	2	36	75	1	1	1	1	2	1	yes
M	PG	3	2	2	2	2	2	51	1	1	1	1	2	1	yes
M	BR	1	2	2	2	2	20	70	1	1	1	1	2	1	no
F	BT	1	3	1	1	1	0	58	0	0	1	0	2	1	yes	0	1	yes
F	TR	1	2	2	3	2	0	86	1	1	1	1	2	1	yes	1	1	yes
M	BT	1	2	2	2	2	0	60	1	1	1	1	2	1	yes	1	0	yes
M	PG	1	2	2	2	1	0	68	1	1	1	1	2	1	no
M	BR	2	2	2	3	2	3	65	1	1	1	1	2	1	yes
F	BR	1	2	2	2	2	20	73	1	1	1	1	2	1	yes
F	TR	4	3	2	2	2	0	73	0	0	1	1	2	1	yes	1	1	yes
M	BR	1	2	2	3	2	10	79	1	1	1	1	2	1	yes
M	BT	4	2	2	3	2	10	77	1	1	1	1	2	1	yes
M	BT	1	2	2	2	2	13	54	1	1	1	1	2	1	yes
F	BR	5	1	2	1	1	5	38	0	0	1	0	2	1	yes
M	BR	1	1	2	1	1	7	52	0	0	1	0	2	0	no
F	PG	1	2	2	2	1	15	80	1	1	1	1	2	1	yes
F	BT	1	2	2	2	2	0	52	1	1	1	1	2	1	yes	1	1	yes
M	BT	1	2	2	2	2	30	76	1	1	1	1	2	1	yes
M	BT	2	2	2	2	2	15	83	1	1	1	1	2	1	yes
M	BT	1	2	2	3	2	0	78	1	1	1	1	2	1	yes	1	1	yes
F	PG	4	2	2	2	2	12	88	1	1	1	1	1	1	yes
M	BT	1	3	2	3	2	0	76	0	0	1	1	2	1	yes	1	1	yes
M	BT	1	2	2	2	1	0	90	1	1	1	1	2	1	yes
M	PG	3	2	2	2	2	12	66	1	1	1	1	2	0	yes
M	PG	4	2	2	2	2	9	58	1	1	1	1	2	1	no
F	BT	1	2	2	2	2	15	69	1	1	1	1	2	1	yes
F	BT	1	2	2	2	2	0	52	1	1	1	1	2	1	yes	0	1	yes
F	PG	4	1	1	1	2	20	70	0	0	1	1	2	1	yes
M	PG	3	2	2	1	2	1	65	1	1	1	1	2	1	no
M	BR	5	1	2	2	2	0	79	0	0	1	1	2	1	yes	1	1	yes
F	BR	1	2	2	2	1	5	79	1	1	1	1	2	1	no
M	PG	2	2	2	2	2	10	57	1	1	1	1	2	1	yes
F	BT	1	2	2	2	2	14	64	1	1	1	1	2	1	yes
F	BR	1	1	2	3	1	0	86	0	0	1	1	2	1	yes
M	BR	4	2	2	2	2	0	55	1	1	1	1	2	1	yes
M	BT	2	2	1	2	2	30	60	1	1	1	1	2	1	yes
M	BT	4	2	1	1	2	0	51	1	0	1	0	2	0	yes	1	1	yes
F	PG	1	2	3	3	3	0	90	1	0	1	0	2	1	yes
M	PG	2	2	2	2	2	15	83	1	1	1	1	1	1	yes
F	BT	5	2	2	1	2	5	76	1	1	1	0	2	1	yes
M	BR	2	2	2	2	1	20	66	1	1	1	1	2	0	yes
F	BT	1	2	2	2	2	28	78	1	1	1	1	2	1	yes
F	PG	4	2	2	2	2	0	68	1	1	1	1	2	1	yes	1	1	yes
F	BT	1	1	2	1	2	0	80	0	0	1	1	1	1	no
M	BR	4	2	2	2	2	0	76	1	1	1	1	2	1	yes	1	1	yes
M	PG	1	2	2	2	2	6	58	1	1	1	1	2	1	yes
F	PG	1	1	1	1	1	7	71	0	0	1	1	1	1	no
M	BR	1	2	2	2	1	9	78	1	1	1	1	2	1	yes
F	PG	5	2	2	2	2	8	66	1	1	1	0	2	1	yes
F	BR	4	2	2	2	2	0	52	1	1	1	1	2	1	yes	1	1	yes
M	BT	2	2	2	2	2	0	87	1	1	1	1	2	1	yes	1	1	yes
M	BT	5	2	2	2	2	0	53	1	1	1	1	2	1	yes	1	1	yes
M	BT	1	2	2	2	2	20	64	1	1	1	1	2	1	yes
F	BT	1	1	2	2	1	0	80	0	0	1	1	2	1	yes	1	1	yes
M	BT	1	3	2	2	2	12	60	0	0	1	1	2	1	yes
F	BT	1	2	2	2	2	2	64	1	1	1	1	2	1	yes
F	BT	1	2	2	2	2	10	75	1	1	1	1	2	1	yes
M	BT	1	1	2	1	1	32	75	0	0	1	1	2	1	yes
M	BT	2	2	2	2	2	13	81	1	1	1	1	1	1	no
F	BT	1	3	2	3	1	0	78	0	0	1	1	1	1	yes	1	1	yes
F	BT	1	1	2	2	2	0	78	0	0	1	1	2	1	yes
M	PG	2	2	2	2	2	0	60	1	1	1	1	2	1	yes	1	0	yes
M	BR	1	2	2	2	2	12	49	1	1	1	1	2	1	yes
F	BR	1	2	2	2	2	6	54	1	1	1	1	2	1	yes
M	PG	2	2	2	2	2	10	70	1	1	1	1	2	1	yes
F	PG	1	1	1	1	1	0	86	0	0	1	1	2	1	yes	1	1	yes
F	PG	1	2	2	1	1	0	60	1	0	1	0	2	1	yes	1	1	yes
M	BT	4	1	2	3	2	4	66	0	0	1	1	2	1	no
F	PG	1	2	2	2	2	0	79	1	1	1	1	1	1	yes	1	1	yes
M	PG	1	2	2	2	2	12	66	1	1	1	1	2	1	yes
F	PG	1	2	2	2	2	4	64	1	1	1	1	2	1	yes
F	PG	1	2	1	2	2	15	77	1	1	1	1	2	0	yes
F	PG	2	2	1	3	2	0	75	1	0	1	1	2	1	yes	1	1	yes
M	TR	1	1	2	2	2	0	86	0	0	1	1	2	1	yes	1	1	yes
M	PG	2	2	2	2	2	0	68	1	1	1	1	2	1	yes	1	1	yes
M	BT	1	2	2	2	2	22	59	1	1	1	1	2	1	yes
M	PG	4	2	2	2	2	0	57	1	1	1	1	1	1	yes	1	1	yes
M	PG	4	2	2	2	2	10	57	1	1	1	1	2	1	yes
M	BT	4	2	2	2	2	1	38	1	1	1	1	2	1	yes
M	BT	1	3	2	2	2	6	69	0	0	1	1	2	1	yes
F	BT	2	2	2	2	1	6	69	1	1	1	1	2	1	yes
M	PG	1	2	2	2	2	2	70	1	1	1	1	2	1	yes
M	BR	2	1	2	2	2	3	57	0	0	1	1	2	1	yes
M	BT	2	2	2	2	2	12	66	1	1	1	1	2	1	yes
F	BR	3	2	2	2	1	0	50	1	1	1	1	2	1	yes	1	1	yes
F	BR	2	1	1	1	2	6	41	0	0	1	1	2	1	no
M	BR	1	3	3	3	1	4	59	0	0	1	0	2	1	yes
M	BR	2	2	2	2	2	7	71	1	1	1	1	2	1	yes
M	BT	1	2	2	2	2	8	66	1	1	1	1	2	1	yes
M	BT	2	2	2	3	2	0	74	1	1	1	1	1	0	yes	1	1	yes
M	BT	2	1	1	1	2	20	76	0	0	1	1	2	1	yes
F	BT	1	2	2	2	1	3	79	1	1	1	1	2	1	yes
M	TR	2	2	2	2	2	0	76	1	1	1	1	2	1	yes	1	1	yes
M	BT	1	3	2	3	3	21	77	0	0	1	1	2	1	yes
M	BT	2	2	2	2	2	15	73	1	1	1	1	2	1	yes
F	BT	1	2	2	2	2	10	79	1	1	1	1	2	0	yes
F	BT	1	2	2	1	1	0	74	1	0	1	1	1	1	yes
M	BT	1	3	2	3	2	0	79	0	0	1	1	2	1	yes	1	0	yes
M	BT	4	2	2	2	1	2	65	1	1	1	1	2	1	yes
F	BT	1	3	1	1	2	16	63	0	0	1	1	2	1	yes
F	TR	1	2	2	3	2	0	82	1	1	1	1	2	1	yes	1	1	yes
M	BR	1	2	2	2	2	0	80	1	1	1	1	2	1	yes
M	PG	4	2	2	2	2	0	67	1	1	1	1	2	1	yes	1	1	yes
M	PG	1	2	2	2	2	10	64	1	1	1	1	2	1	yes
M	BT	5	2	2	2	2	0	82	1	1	1	1	2	1	no	1	1	yes
M	BR	2	1	2	2	2	10	72	0	0	1	1	2	1	yes
M	BT	2	1	2	2	2	40	79	0	0	1	1	2	1	yes
M	BR	4	2	2	2	2	6	67	1	1	1	1	2	1	yes
M	PG	4	2	2	2	2	23	73	1	1	1	1	2	1	yes
F	BR	1	1	1	1	1	10	65	0	0	1	1	2	1	yes
M	BT	4	2	2	2	2	0	75	1	1	1	1	2	1	yes	1	1	yes
M	BT	2	2	1	1	1	5	71	1	0	1	1	2	1	yes
F	PG	2	2	2	2	2	5	67	1	1	1	1	2	1	yes
F	BT	1	2	2	2	1	0	82	1	1	1	1	1	1	yes	1	1	yes
M	BR	2	2	2	3	2	5	70	1	1	1	0	2	1	yes
F	PG	1	2	2	2	2	10	79	1	1	1	1	2	1	yes
F	BR	2	1	2	2	1	0	61	0	0	1	1	2	1	yes	1	1	yes
M	BR	1	2	2	3	2	2	80	1	1	1	1	2	1	yes
M	BT	4	2	2	2	2	0	65	1	1	1	1	2	0	yes	1	1	yes
F	TR	2	2	2	2	2	0	77	1	1	1	1	2	1	yes	1	1	yes
F	PG	4	2	2	2	2	2	75	1	1	1	1	1	1	yes
F	PG	1	2	2	2	1	5	74	1	1	1	1	2	1	yes
M	BT	2	2	2	2	2	0	62	1	1	1	1	2	1	yes	1	1	yes
M	BR	4	2	2	3	3	0	49	1	0	1	1	2	1	yes	1	1	yes
F	BT	1	2	2	2	2	10	69	1	1	1	1	2	1	yes
F	BR	1	2	2	2	2	3	64	1	1	1	0	2	1	yes
F	BT	1	2	2	2	2	30	73	1	1	1	1	1	1	yes
F	BT	2	1	2	2	2	0	68	0	0	1	0	2	1	yes	1	1	yes
F	PG	4	2	2	2	2	0	65	1	1	1	1	1	1	yes	1	1	yes
F	PG	1	2	2	2	2	10	79	1	1	1	0	2	1	yes
M	BT	1	3	2	2	2	19	45	0	0	1	1	1	1	yes
F	BT	1	2	2	2	2	16	59	1	1	1	1	1	1	yes
M	BT	4	1	2	2	2	0	81	0	0	1	1	2	1	yes	1	1	yes
M	PG	5	1	1	1	2	0	72	0	0	1	1	2	1	yes	1	1	yes
F	BT	1	2	2	2	2	7	64	1	1	1	1	2	0	yes
M	BR	2	2	2	2	1	1	62	1	1	1	1	2	1	yes
F	PG	1	3	2	2	1	0	71	0	0	1	1	2	0	yes	1	1	yes
M	BR	5	2	2	2	2	6	73	1	1	1	1	2	1	yes
M	BT	1	3	3	3	2	0	81	0	0	1	1	2	1	yes	1	1	yes
M	BT	2	1	1	1	1	0	62	0	0	1	0	2	1	no
M	BR	2	2	2	2	2	25	70	1	1	1	1	2	1	yes
F	PG	1	2	2	3	2	2	77	1	1	1	1	1	1	yes
M	TR	2	2	2	2	2	0	71	1	1	1	1	2	1	yes	1	1	yes
M	BR	3	1	2	3	2	1	53	0	0	1	1	2	1	yes
M	BT	1	2	2	2	2	4	72	1	1	1	1	2	1	yes
